# Supplementary material for: RNA sequencing analysis of the developing chicken retina
Source: Sci Data. 2016 Dec 20;3:160117. doi: 10.1038/sdata.2016.117 (PMC5170595; doi:10.1038/sdata.2016.117)
Supplement: Supplementary file 1 [file sdata2016117-isa1.zip]

Archive with 3 entries (3 files):
- i_Investigation.txt
- s_study_Enke.txt
- a_assay_Enke.txt
