# Supplementary material for: RNA sequencing analysis of the developing chicken retina
Source: Sci Data. 2016 Dec 20;3:160117. doi: 10.1038/sdata.2016.117 (PMC5170595; doi:10.1038/sdata.2016.117)
Supplement: Supplementary file 1 [file sdata2016117-isa1.zip › i_Investigation.txt]

# Investigation File generated for Scientific Data with Investigation File Authoring Tool version 0.1.0 on 14/11/2016 - This metadata file is CC0
ONTOLOGY SOURCE REFERENCE
Term Source Name	NCBITAXON	OBI	UBERON	NCIT	ERO
Term Source File	http://data.bioontology.org/ontologies/NCBITAXON	http://data.bioontology.org/ontologies/OBI	http://data.bioontology.org/ontologies/UBERON	http://data.bioontology.org/ontologies/NCIT	http://data.bioontology.org/ontologies/ERO
Term Source Version	2016AA	2014-08-18	releases/2014-06-15	16.05e	
Term Source Description	National Center for Biotechnology Information (NCBI) Organismal Classification	Ontology for Biomedical Investigations	Uber Anatomy Ontology	National Cancer Institute Thesaurus	Eagle-I Research Resource Ontology
INVESTIGATION
Investigation Identifier
Investigation Title
Investigation Description
Investigation Submission Date
Investigation Public Release Date
INVESTIGATION PUBLICATIONS
Investigation PubMed ID
Investigation Publication DOI
Investigation Publication Author List
Investigation Publication Title
Investigation Publication Status
Investigation Publication Status Term Accession Number
Investigation Publication Status Term Source REF
INVESTIGATION CONTACTS
Investigation Person Last Name
Investigation Person Mid Initials
Investigation Person First Name
Investigation Person Address
Investigation Person Phone
Investigation Person Fax
Investigation Person Email
Investigation Person Affiliation
Investigation Person Roles
Investigation Person Roles Term Accession Number
Investigation Person Roles Term Source REF
STUDY
Study Identifier	10.1038/sdata.2016.117
Study Title	RNA sequencing analysis of the developing chicken retina
Study Submission Date	18/08/2016
Study Public Release Date	20/12/2016
Study Description	http://www.nature.com/articles/sdata2016117#abstract
Study File Name	s_study_Enke.txt
Comment[Subject Keywords]	//;//;//;//
Comment[Manuscript Licence]	CC BY-4.0
Comment[Experimental Metadata Licence]	CC0
Comment[Supplementary Information File Name]	
Comment[Supplementary Information File Type]	x-zip-compressed
Comment[Supplementary Information File URL]	http://www.nature.com/articles/sdata2016117#supplementary-information
Comment[Data Repository]	Gene Expression Omnibus;NCBI Sequence Read Archive
Comment[Data Record Accession]	GSE65938;SRP055037
Comment[Data Record URI]	https://www.ncbi.nlm.nih.gov/geo/query/acc.cgi?acc=GSE65938;https://www.ncbi.nlm.nih.gov/sra?term=SRP055037
STUDY DESIGN DESCRIPTORS
Study Design Type	organism development design	transcription profiling by high throughput sequencing design
Study Design Type Term Accession Number	OBI:0001328	OBI:0001239
Study Design Type Term Source REF	OBI	OBI
STUDY PUBLICATIONS
Study PubMed ID
Study Publication DOI
Study Publication Author List
Study Publication Title
Study Publication Status
Study Publication Status Term Accession Number
Study Publication Status Term Source REF
STUDY FACTORS
Study Factor Name	developmental stage
Study Factor Type	life cycle stage
Study Factor Type Term Accession Number	UBERON:0000105
Study Factor Type Term Source REF	UBERON
STUDY ASSAYS
Study Assay Measurement Type	transcription profiling assay
Study Assay Measurement Type Term Accession Number	OBI:0000424
Study Assay Measurement Type Term Source REF	OBI
Study Assay Technology Type	RNA sequencing
Study Assay Technology Type Term Accession Number	OBI:0001177
Study Assay Technology Type Term Source REF	OBI
Study Assay Technology Platform	Illumina NextSeq 500
Study Assay File Name	a_assay_Enke.txt
STUDY PROTOCOLS
Study Protocol Name	Tissue processing, histology & imaging	Total RNA isolation	RNA preparation and sequencing	Quality validation and read mapping
Study Protocol Type	Tissue Collection	nucleic acid isolation	RNA sequencing	data transformation
Study Protocol Type Term Accession Number	NCIT:C15339	ERO:0000508	OBI:0001177	OBI:0200000
Study Protocol Type Term Source REF	NCIT	ERO	OBI	OBI
Study Protocol Description				
Study Protocol URI	""	""	""	""
Study Protocol Version				
Study Protocol Parameters Name	""	""	""	""
Study Protocol Parameters Name Term Accession Number	""	""	""	""
Study Protocol Parameters Name Term Source REF	""	""	""	""
Study Protocol Components Name	""	""	""	""
Study Protocol Components Type	""	""	""	""
Study Protocol Components Type Term Accession Number	""	""	""	""
Study Protocol Components Type Term Source REF	""	""	""	""
STUDY CONTACTS
Study Person Last Name	Langouet-Astrie	Meinsen	Grunwald	Turner	Enke
Study Person First Name	Christophe J.	Annamarie L.	Emily R.	Stephen D.	Raymond A.
Study Person Mid Initials					
Study Person Email	""	""	""	""	enkera@jmu.edu
Study Person Phone					
Study Person Fax					
Study Person Address					
Study Person Affiliation	Department of Biology, James Madison University, Harrisonburg, Virginia 22807, USA	Department of Biology, James Madison University, Harrisonburg, Virginia 22807, USA	Department of Biology, James Madison University, Harrisonburg, Virginia 22807, USA	Department of Public Health Sciences University of Virginia, Charlottesville, Virginia 22908, USA	Department of Biology, James Madison University, Harrisonburg, Virginia 22807, USA
Study Person Roles					
Study Person Roles Term Accession Number					
Study Person Roles Term Source REF					
Comment[Study Person ORCID]					
Comment[Funder]					
Comment[FundRef ID]					
Comment[Funder Term Source REF]					
Comment[Grant Identifier]					
