# Supplementary material for: RNA sequencing analysis of the developing chicken retina
Source: Sci Data. 2016 Dec 20;3:160117. doi: 10.1038/sdata.2016.117 (PMC5170595; doi:10.1038/sdata.2016.117)
Supplement: Supplementary file 1 [file sdata2016117-isa1.zip › s_study_Enke.txt]

Source Name	Characteristics[organism]	Term Source REF	Term Accession Number	Characteristics[organism part]	Term Source REF	Term Accession Number	Protocol REF	Sample Name	Factor Value[developmental stage]
Chicken 1	Gallus gallus	NCBITAXON	NCBITaxon:9031	retina	UBERON	UBERON:0000966	Tissue processing, histology & imaging	E8 retina 1	E8
Chicken 2	Gallus gallus	NCBITAXON	NCBITaxon:9031	retina	UBERON	UBERON:0000966	Tissue processing, histology & imaging	E8 retina 2	E8
Chicken 3	Gallus gallus	NCBITAXON	NCBITaxon:9031	retina	UBERON	UBERON:0000966	Tissue processing, histology & imaging	E16 retina 1	E16
Chicken 4	Gallus gallus	NCBITAXON	NCBITaxon:9031	retina	UBERON	UBERON:0000966	Tissue processing, histology & imaging	E16 retina 2	E16
Chicken 5	Gallus gallus	NCBITAXON	NCBITaxon:9031	retina	UBERON	UBERON:0000966	Tissue processing, histology & imaging	E18 retina 1	E18
Chicken 6	Gallus gallus	NCBITAXON	NCBITaxon:9031	retina	UBERON	UBERON:0000966	Tissue processing, histology & imaging	E18 retina 2	E18
Chicken 7	Gallus gallus	NCBITAXON	NCBITaxon:9031	cornea	UBERON	UBERON:0000964	Tissue processing, histology & imaging	E18 cornea 1	E18
Chicken 8	Gallus gallus	NCBITAXON	NCBITaxon:9031	cornea	UBERON	UBERON:0000964	Tissue processing, histology & imaging	E18 cornea 2	E18
