# Supplementary material for: RNA sequencing analysis of the developing chicken retina
Source: Sci Data. 2016 Dec 20;3:160117. doi: 10.1038/sdata.2016.117 (PMC5170595; doi:10.1038/sdata.2016.117)
Supplement: Supplementary file 1 [file sdata2016117-isa1.zip › a_assay_Enke.txt]

Sample Name	Protocol REF	Protocol REF	Assay Name	Raw Data File	Comment[Data Repository]	Comment[Data Record Accession]	Comment[Data Record URI]	Protocol REF	Derived Data File	Comment[Data Repository]	Comment[Data Record Accession]	Comment[Data Record URI]
E8 retina 1	Total RNA isolation	RNA preparation and sequencing	GSM1611468	SRX877996	NCBI Sequence Read Archive	SRP055037	https://www.ncbi.nlm.nih.gov/sra?term=SRP055037	Quality validation and read mapping	GSE65938_GEO-ENKE-RNASEQ-normcounts.csv.gz	Gene Expression Omnibus	GSE65938	https://www.ncbi.nlm.nih.gov/geo/query/acc.cgi?acc=GSE65938
E8 retina 2	Total RNA isolation	RNA preparation and sequencing	GSM1611469	SRX877997	NCBI Sequence Read Archive	SRP055037	https://www.ncbi.nlm.nih.gov/sra?term=SRP055037	Quality validation and read mapping	GSE65938_GEO-ENKE-RNASEQ-normcounts.csv.gz	Gene Expression Omnibus	GSE65938	https://www.ncbi.nlm.nih.gov/geo/query/acc.cgi?acc=GSE65938
E16 retina 1	Total RNA isolation	RNA preparation and sequencing	GSM1611466	SRX877994	NCBI Sequence Read Archive	SRP055037	https://www.ncbi.nlm.nih.gov/sra?term=SRP055037	Quality validation and read mapping	GSE65938_GEO-ENKE-RNASEQ-normcounts.csv.gz	Gene Expression Omnibus	GSE65938	https://www.ncbi.nlm.nih.gov/geo/query/acc.cgi?acc=GSE65938
E16 retina 2	Total RNA isolation	RNA preparation and sequencing	GSM1611467	SRX877995	NCBI Sequence Read Archive	SRP055037	https://www.ncbi.nlm.nih.gov/sra?term=SRP055037	Quality validation and read mapping	GSE65938_GEO-ENKE-RNASEQ-normcounts.csv.gz	Gene Expression Omnibus	GSE65938	https://www.ncbi.nlm.nih.gov/geo/query/acc.cgi?acc=GSE65938
E18 retina 1	Total RNA isolation	RNA preparation and sequencing	GSM1611470	SRX877998	NCBI Sequence Read Archive	SRP055037	https://www.ncbi.nlm.nih.gov/sra?term=SRP055037	Quality validation and read mapping	GSE65938_GEO-ENKE-RNASEQ-normcounts.csv.gz	Gene Expression Omnibus	GSE65938	https://www.ncbi.nlm.nih.gov/geo/query/acc.cgi?acc=GSE65938
E18 retina 2	Total RNA isolation	RNA preparation and sequencing	GSM1611471	SRX877999	NCBI Sequence Read Archive	SRP055037	https://www.ncbi.nlm.nih.gov/sra?term=SRP055037	Quality validation and read mapping	GSE65938_GEO-ENKE-RNASEQ-normcounts.csv.gz	Gene Expression Omnibus	GSE65938	https://www.ncbi.nlm.nih.gov/geo/query/acc.cgi?acc=GSE65938
E18 cornea 1	Total RNA isolation	RNA preparation and sequencing	GSM1611472	SRX878000	NCBI Sequence Read Archive	SRP055037	https://www.ncbi.nlm.nih.gov/sra?term=SRP055037	Quality validation and read mapping	GSE65938_GEO-ENKE-RNASEQ-normcounts.csv.gz	Gene Expression Omnibus	GSE65938	https://www.ncbi.nlm.nih.gov/geo/query/acc.cgi?acc=GSE65938
E18 cornea 2	Total RNA isolation	RNA preparation and sequencing	GSM1611473	SRX878001	NCBI Sequence Read Archive	SRP055037	https://www.ncbi.nlm.nih.gov/sra?term=SRP055037	Quality validation and read mapping	GSE65938_GEO-ENKE-RNASEQ-normcounts.csv.gz	Gene Expression Omnibus	GSE65938	https://www.ncbi.nlm.nih.gov/geo/query/acc.cgi?acc=GSE65938
